# Supplementary material for: TRPM7 kinase-mediated immunomodulation in macrophage plays a central role in magnesium ion-induced bone regeneration
Source: Nat Commun. 2021 May 17;12:2885. doi: 10.1038/s41467-021-23005-2 (PMC8128914; doi:10.1038/s41467-021-23005-2)
Supplement: Supplementary file 4 — Source Data [file 41467_2021_23005_MOESM4_ESM.xlsx]

## Sheet: Figure 1
Figure 1c																Tukey's multiple comparisons test	Mean Diff.	95.00% CI of diff.	Significant?	Summary	Adjusted P Value			Tukey's multiple comparisons test	Mean Diff.	95.00% CI of diff.	Significant?	Summary	Adjusted P Value			Tukey's multiple comparisons test	Mean Diff.	95.00% CI of diff.	Significant?	Summary	Adjusted P Value			Tukey's multiple comparisons test	Mean Diff.	95.00% CI of diff.	Significant?	Summary	Adjusted P Value
	BV/TV
	Sham			Alg					Mg-Alg							7								7								7								7
7	3.34654	1.55348	0.82849	2.4427	0.4414	0.2545	0.6314	0.37195	3.898	1.70753	2.26757	0.3311	0.701748	0.91016		Sham vs. Alginate	1.081	-5.24 to 7.403	No	ns	0.9109			Sham vs. Alginate	0.1024	-0.001343 to 0.2061	No	ns	0.0538			Sham vs. Alginate	0.376	-0.4291 to 1.181	No	ns	0.5024			Sham vs. Alginate	0.007719	-0.00704 to 0.02248	No	ns	0.4232
14	5.41606	3.15777	2.00148	3.73015	5.28537	7.50732	6.09557	7.26333	7.40417	3.78553	15.3721	5.58036	11.487	13.9641		Sham vs. Mg-Alginate	0.2735	-5.847 to 6.394	No	ns	0.9936			Sham vs. Mg-Alginate	0.04355	-0.05688 to 0.144	No	ns	0.5523			Sham vs. Mg-Alginate	0.2067	-0.5729 to 0.9862	No	ns	0.7992			Sham vs. Mg-Alginate	0.00292	-0.01137 to 0.01721	No	ns	0.8751
21	3.89151	1.49729	0.65542	3.36746	8.99196	6.38067	8.40405	8.90303	10.8867	13.0405	17.7172	10.3689	14.4219	15.293		Alginate vs. Mg-Alginate	-0.8076	-6.049 to 4.434	No	ns	0.927			Alginate vs. Mg-Alginate	-0.05883	-0.1448 to 0.02717	No	ns	0.2346			Alginate vs. Mg-Alginate	-0.1693	-0.8369 to 0.4982	No	ns	0.8144			Alginate vs. Mg-Alginate	-0.0048	-0.01704 to 0.007438	No	ns	0.6141
28	4.59491	1.95684	1.16622	7.35629	6.54622	2.4965	8.39196	5.23827	16.4017	16.9509	15.6664	9.41241	16.8134	10.9301
56	2.19806	3.72408	1.81874	9.08578	3.65505	2.46677	9.18267	7.68637	24.0464	33.6928	30.0175	48.5996	26.3289	33.8835		14								14								14								14
	BMD of TV															Sham vs. Alginate	-2.451	-8.773 to 3.87	No	ns	0.6213			Sham vs. Alginate	-0.06349	-0.1672 to 0.04023	No	ns	0.3109			Sham vs. Alginate	-0.2327	-1.038 to 0.5724	No	ns	0.7664			Sham vs. Alginate	-0.0007128	-0.01547 to 0.01405	No	ns	0.9926
	Sham			Alg					Mg-Alg							Sham vs. Mg-Alginate	-6.074	-12.19 to 0.04694	No	ns	0.0522			Sham vs. Mg-Alginate	-0.02892	-0.1293 to 0.07151	No	ns	0.7682			Sham vs. Mg-Alginate	-0.6583	-1.438 to 0.1212	No	ns	0.1135			Sham vs. Mg-Alginate	-0.007433	-0.02172 to 0.006858	No	ns	0.4272
7	3.34654	1.55348	0.82849	2.4427	0.4414	0.2545	0.6314	0.37195	3.898	1.70753	2.26757	0.3311	0.701748	0.91016		Alginate vs. Mg-Alginate	-3.623	-8.864 to 1.619	No	ns	0.2279			Alginate vs. Mg-Alginate	0.03458	-0.05143 to 0.1206	No	ns	0.5997			Alginate vs. Mg-Alginate	-0.4257	-1.093 to 0.2419	No	ns	0.2818			Alginate vs. Mg-Alginate	-0.00672	-0.01896 to 0.005518	No	ns	0.3883
14	5.41606	3.15777	2.00148	3.73015	5.28537	7.50732	6.09557	7.26333	7.40417	3.78553	15.3721	5.58036	11.487	13.9641
21	3.89151	1.49729	0.65542	3.36746	8.99196	6.38067	8.40405	8.90303	10.8867	13.0405	17.7172	10.3689	14.4219	15.293		21								21								21								21
28	4.59491	1.95684	1.16622	7.35629	6.54622	2.4965	8.39196	5.23827	16.4017	16.9509	15.6664	9.41241	16.8134	10.9301		Sham vs. Alginate	-5.195	-11.52 to 1.127	No	ns	0.1269			Sham vs. Alginate	-0.06632	-0.17 to 0.0374	No	ns	0.2804			Sham vs. Alginate	-0.7993	-1.604 to 0.005757	No	ns	0.052			Sham vs. Alginate	-0.00774	-0.0225 to 0.007019	No	ns	0.4213
56	2.19806	3.72408	1.81874	9.08578	3.65505	2.46677	9.18267	7.68637	24.0464	33.6928	30.0175	48.5996	26.3289	33.8835		Sham vs. Mg-Alginate	-11.61	-17.73 to -5.486	Yes	****	<0.0001			Sham vs. Mg-Alginate	-0.1001	-0.2005 to 0.0003457	No	ns	0.051			Sham vs. Mg-Alginate	-0.9533	-1.733 to -0.1738	Yes	*	0.0129			Sham vs. Mg-Alginate	-0.01	-0.02429 to 0.004289	No	ns	0.2194
	Tb.N.															Alginate vs. Mg-Alginate	-6.412	-11.65 to -1.17	Yes	*	0.0129			Alginate vs. Mg-Alginate	-0.03376	-0.1198 to 0.05224	No	ns	0.614			Alginate vs. Mg-Alginate	-0.154	-0.8215 to 0.5135	No	ns	0.8437			Alginate vs. Mg-Alginate	-0.002261	-0.0145 to 0.009977	No	ns	0.8966
	Sham			Alg					Mg-Alg
7	0.71	0.33	0.55	0.54	0.11	0.01	0.02	0.09	0.84	0.29	0.49	0.01	0.1	0.21		28								28								28								28
14	1.55	0.64	0.4	0.74	1.07	1.3	1.04	1.33	1.37	0.77	2.31	0.92	1.81	1.95		Sham vs. Alginate	-3.433	-9.755 to 2.888	No	ns	0.3967			Sham vs. Alginate	-0.1183	-0.222 to -0.01458	Yes	*	0.0218			Sham vs. Alginate	-0.3493	-1.154 to 0.4558	No	ns	0.5514			Sham vs. Alginate	-0.009931	-0.02469 to 0.004828	No	ns	0.2452
21	0.62	0.28	0.47	0.57	1.48	1.09	1.69	1.45	0.87	0.59	2.22	1.58	1.19	2.01		Sham vs. Mg-Alginate	-11.79	-17.91 to -5.669	Yes	****	<0.0001			Sham vs. Mg-Alginate	-0.2154	-0.3158 to -0.115	Yes	****	<0.0001			Sham vs. Mg-Alginate	-1.225	-2.005 to -0.4455	Yes	**	0.0011			Sham vs. Mg-Alginate	-0.01642	-0.03071 to -0.002134	Yes	*	0.0207
28	0.68	0.36	0.48	0.93	1.1	0.45	1.01	0.79	2.15	2.2	1.87	1.47	1.28	1.42		Alginate vs. Mg-Alginate	-8.357	-13.6 to -3.115	Yes	***	0.0009			Alginate vs. Mg-Alginate	-0.09712	-0.1831 to -0.01111	Yes	*	0.0233			Alginate vs. Mg-Alginate	-0.8757	-1.543 to -0.2081	Yes	**	0.0072			Alginate vs. Mg-Alginate	-0.006494	-0.01873 to 0.005744	No	ns	0.4129
56	0.41	0.64	0.56	1.01	0.51	0.38	0.99		1.85	2.7		3.79	1.46	2.64
	Tb.Th.															56								56								56								56
	Sham			Alg					Mg-Alg							Sham vs. Alginate	-3.835	-10.16 to 2.486	No	ns	0.3173			Sham vs. Alginate	-0.02848	-0.1322 to 0.07524	No	ns	0.7867			Sham vs. Alginate	-0.1858	-1.028 to 0.6562	No	ns	0.8559			Sham vs. Alginate	-0.0182	-0.03363 to -0.002763	Yes	*	0.0171
7	0.046873	0.047187	0.050654	0.045134	0.039554	0.037617	0.040946	0.039342	0.046187	0.059312	0.04597	0.037737	0.040204	0.042499		Sham vs. Mg-Alginate	-30.18	-36.3 to -24.06	Yes	****	<0.0001			Sham vs. Mg-Alginate	-0.2981	-0.3985 to -0.1977	Yes	****	<0.0001			Sham vs. Mg-Alginate	-1.951	-2.756 to -1.146	Yes	****	<0.0001			Sham vs. Mg-Alginate	-0.06434	-0.0791 to -0.04958	Yes	****	<0.0001
14	0.060587	0.049357	0.0504653	0.050168	0.049545	0.057923	0.058709	0.054568	0.054003	0.049263	0.066634	0.060665	0.063307	0.071543		Alginate vs. Mg-Alginate	-26.35	-31.59 to -21.1	Yes	****	<0.0001			Alginate vs. Mg-Alginate	-0.2696	-0.3556 to -0.1836	Yes	****	<0.0001			Alginate vs. Mg-Alginate	-1.766	-2.505 to -1.026	Yes	****	<0.0001			Alginate vs. Mg-Alginate	-0.04615	-0.0597 to -0.03259	Yes	****	<0.0001
21	0.062365	0.053109	0.0525433	0.058861	0.060658	0.058389	0.079472	0.061351	0.056118	0.051616	0.079761	0.06543	0.067141	0.075977
28	0.067564	0.05369	0.0551246	0.079448	0.059547	0.055192	0.083339	0.066093	0.076132	0.077199	0.083951	0.064139	0.072768	0.077115
56	0.053526	0.057931	0.06234	0.090047	0.071978	0.064565	0.077932		0.129824	0.124691		0.12809	0.100278	0.128499
																							Tukey's multiple comparisons test	Mean Diff.	95.00% CI of diff.	Significant?	Summary	Adjusted P Value
Figure 1e																							Sham vs. Alginate	-4.886	-8.934 to -0.8377	Yes	*	0.0169
Sham							Alg							Mg-alg									Sham vs. Mg-Algnate	-17.83	-21.88 to -13.78	Yes	****	<0.0001
11	7.4	8	12	6	14	10	17.6	18.4	16.2	13.8	10	11	15.6	32.4	29.2	25	27.8	28.8	24	26			Alginate vs. Mg-Algnate	-12.94	-16.99 to -8.895	Yes	****	<0.0001
Figure 1f																							Sham vs. Alginate	0.487	-0.5374 to 1.511	No	ns	0.4582
Sham							Alg							Mg-alg									Sham vs. Mg-Algnate	4.201	3.177 to 5.226	Yes	****	<0.0001
8.27273	6.27273	6	7.27273	7.45455	7		6.81818	6.27273	7.54545	6.90909	6.36364	6.54545	5.45455	4	2.72727	2.27273	2.63636	1.90909	3.09091	3.27273			Alginate vs. Mg-Algnate	3.714	2.73 to 4.699	Yes	****	<0.0001
														Unpaired t test
														P value	0.0006
Figure 1g														P value summary	***
Alg						Mg-alg								Significantly different (P < 0.05)?	Yes
7.79221	8.95522	7.14286	6.9	7.5	6.6	16.2162	10.3448	9.09091	15	13.6	12.7	11.5		One- or two-tailed P value?	Two-tailed
Figure 1h
	Xylenol							Calcein
Alg	4.833	5.804	7.023	5.116	7.904	8.827		10.146	14.409	18.924	13.831	26.5	10.557
Mg-alg	12.612	12.417	9.965	16.966	16.398	27.594		44.186	30.619	50.947	48.297	27.023	30.175
	Unpaired t test							Unpaired t test
	P value	0.001						P value	0.0006
	P value summary	***						P value summary	***
	Significantly different (P < 0.05)?	Yes						Significantly different (P < 0.05)?	Yes
	One- or two-tailed P value?	Two-tailed						One- or two-tailed P value?	Two-tailed

## Sheet: Figure 2
Figure 2c									Bonferroni's multiple comparisons test	Mean Diff.	95.00% CI of diff.	Significant?	Summary	Adjusted P Value
	Alg-D7				Mg-alg-D7
7	1.81874	1.86702	1.60339	2.08719	3.37752	2.01566	1.72826		Alg-7D - Mg-Alg 7D
14	23.3662	18.1606	12.0015	16.7834	16.7193	22.8236	24.8117		7	-0.5297	-6.88 to 5.82	No	ns	>0.9999
21	6.7712	9.83356	6.5542	7.67326	13.2098	19.4474	16.6935		14	-3.874	-10.22 to 2.476	No	ns	0.5074
28	4.01367	9.90952	6.622	6.93161	11.7925	17.3494	14.0213		21	-8.742	-15.09 to -2.392	Yes	**	0.0038
56	5.82528	2.89488	2.94799	5.61142	12.1267	20.447	21.4503		28	-7.519	-13.87 to -1.168	Yes	*	0.0145
									56	-13.69	-20.04 to -7.338	Yes	****	<0.0001
Figure 2c									Bonferroni's multiple comparisons test	Mean Diff.	95.00% CI of diff.	Significant?	Summary	Adjusted P Value
	Alg-D7				Mg-alg-D7
7	0.1916	0.1756	0.1784	0.1831	0.2385	0.1723	0.152		Alg-7D - Mg-Alg 7D
14	0.3846	0.4196	0.367891	0.427974	0.3186	0.4253	0.441		7	-0.005425	-0.1202 to 0.1094	No	ns	>0.9999
21	0.1322	0.2082	0.119053	0.277255	0.2639	0.3657	0.346		14	0.00505	-0.1098 to 0.1199	No	ns	>0.9999
28	0.1581	0.179	0.121589	0.241782	0.3413	0.2777	0.3623		21	-0.141	-0.2558 to -0.0262	Yes	*	0.0107
56	0.1453	0.0223	0.09596	0.19198	0.1888	0.3099	0.2778		28	-0.152	-0.2668 to -0.03716	Yes	**	0.0055
									56	-0.1449	-0.2598 to -0.03013	Yes	**	0.0084
									Bonferroni's multiple comparisons test	Mean Diff.	95.00% CI of diff.	Significant?	Summary	Adjusted P Value
Figure 2c									Alg-7D - Mg-Alg 7D
	Alg-D7				Mg-alg-D7				7	-0.01333	-1.448 to 1.421	No	ns	>0.9999
7	0.41	0.42	0.38	0.47	0.71	0.41	0.18		14	-0.385	-1.819 to 1.049	No	ns	>0.9999
14	3.14	2.73	2.4	2.43	2.63	3.15	3.4		21	-0.875	-2.309 to 0.5592	No	ns	0.5071
21	1.07	1.31	0.14	1.14	0.55	2.49	2.33		28	-1.107	-2.541 to 0.3275	No	ns	0.2067
28	0.61	1.4	0.16	0.95	0.33	2.35	2.98		56	-1.031	-2.465 to 0.403	No	ns	0.28
56	0.82	0.4	0.15923	0.78925	0.32	2.02	2.38		Bonferroni's multiple comparisons test	Mean Diff.	95.00% CI of diff.	Significant?	Summary	Adjusted P Value
Figure 2c									Alg-7D - Mg-Alg 7D
	Alg-D7				Mg-alg-D7				7	-0.001425	-0.02201 to 0.01916	No	ns	>0.9999
7	0.044534	0.044594	0.04226	0.044444	0.047743	0.048708	0.039698		14	-0.002518	-0.0231 to 0.01807	No	ns	>0.9999
14	0.074399	0.075426	0.049554	0.069193	0.063618	0.072401	0.072965		21	-0.00634	-0.02693 to 0.01425	No	ns	>0.9999
21	0.063373	0.075084	0.04619	0.067209	0.058056	0.078128	0.071727		28	0.001472	-0.01911 to 0.02206	No	ns	>0.9999
28	0.065709	0.070971	0.074862	0.07294	0.054492	0.073891	0.080563		56	-0.01728	-0.03787 to 0.003303	No	ns	0.1378
56	0.071328	0.073105	0.05954	0.0711	0.066963	0.101173	0.090015
									Unpaired t test
									P value	0.0718
Fig.2e									P value summary	ns
Alg				Mg-alg					Significantly different (P < 0.05)?	No
14.5	16.5	13.4		25.5	17	21			One- or two-tailed P value?	Two-tailed
									Unpaired t test
									P value	0.0382
Fig.2f									P value summary	*
Alg				Mg-alg					Significantly different (P < 0.05)?	Yes
10.6667	9.41667	8.08333	7.58333	6.83333	7.5	7.25	6.33333		One- or two-tailed P value?	Two-tailed
Figure 2i
	Alg-D0&7					Mg-Alg-D0&7
7	3.98917	2.82219	1.29597	1.72167	2.30982	5.98149	3.31592	0.7955
14	17.5896	6.64196	11.7478	13.0809	13.3052	14.7634	7.5924	6.94042
21	9.72519	5.86984	7.30257	6.33276	7.72396	5.92389	7.6877	9.73636
28	5.55617		6.90057	5.92818	7.53354	8.17802	13.4895	7.14789
56	12.1131		11.0279	7.47699	4.60857	7.80319	13.0516	15.6062
Figure 2i
	Alg-D0&7					Mg-Alg-D0&7
7	0.2331	0.1757	0.1395	0.1103	0.1483	0.2583	0.223	0.1111
14	0.3686	0.2909	0.2551	0.38296	0.390462	0.3365	0.2428	0.2298
21	0.1982	0.1537	0.271	0.242648	0.277255	0.1262	0.153	0.2987
28	0.268		0.3484	0.216742	0.231766	0.1919	0.1164	0.2105
56	0.2184		0.2647	0.20365	0.1525	0.1818	0.0959	0.2249
Figure 2i
	Alg-D0&7					Mg-Alg-D0&7
7	0.81	0.58	0.22	0.38	0.53	1.17	0.68	0.02
14	2.77	1.14	2.04	1.98	1.85	2.33	1.26	1.32
21	1.54	1.02	1.95	0.91	1.16	0.95	0.3	2.51
28	2.06		2.68	0.74	0.96	1.09	0.55	2.41
56	1.35		1.96	0.71722	0.64952	1.01	0.48	1.75
Figure 2i
	Alg-D0&7					Mg-Alg-D0&7
7	0.049032	0.04891	0.058784	0.045293	0.043953	0.05109	0.048805	0.037843
14	0.063478	0.058196	0.057573	0.06611	0.071975	0.063442	0.060485	0.052499
21	0.063352	0.057337	0.057961	0.069268	0.066744	0.062541	0.059127	0.078651
28	0.075565		0.081845	0.079774	0.078674	0.074929	0.063067	0.071016
56	0.089872		0.107083	0.10425	0.07095	0.077241	0.063697	0.089143
									Unpaired t test
Fig.2k									P value	0.7735
Alg				Mg-alg					P value summary	ns
11.5	20	15		19	10.7	13.6			Significantly different (P < 0.05)?	No
									One- or two-tailed P value?	Two-tailed
									Unpaired t test
Fig.2l									P value	0.5447
Alg				Mg-alg					P value summary	ns
8.25	7.66667	8.83333	7	7.83333	8.41667	8.5	8.08333		Significantly different (P < 0.05)?	No
									One- or two-tailed P value?	Two-tailed

## Sheet: Figure 3
Figure 3b											Unpaired t test
Alg					Mg-alg						P value	<0.0001
17	25	31	29	26	79	88	94	90	84		P value summary	****
											Significantly different (P < 0.05)?	Yes
											One- or two-tailed P value?	Two-tailed
Figure 3c											Unpaired t test
Alg					Mg-alg						P value	0.0004
29	41	34	35		87	66	91	97			P value summary	***
											Significantly different (P < 0.05)?	Yes
											One- or two-tailed P value?	Two-tailed
Figure 3f
	Alg-Veh			Mg-alg-Veh			Alg-Lipo			Mg-alg-Lipo
7	0.4414	0.6314	0.37195	1.70753	0.701748	0.91016	1.01038	0.13283	0.49081	0.70329	0.45521	0.12329
14	5.28537	6.09557	7.26333	3.78553	11.487	13.9641	10.7227	10.5863	16.7649	8.99045	6.80842	7.5843
21	8.99196	8.40405	8.90303	13.0405	14.4219	15.293	16.1959	17.5519	19.0944	9.52659	10.6909	7.96582
28	6.54622	8.39196	5.23827	16.9509	16.8134	10.9301	15.7942	18.7511	17.1765	10.3306	13.6502	8.39279
56	3.65505	9.18267	7.68637	33.6928	26.3289	33.8835	7.37242	12.79	9.41142	5.2443	15.4261	7.18034
Figure 3f
	Alg-Veh			Mg-alg-Veh			Alg-Lipo			Mg-alg-Lipo
7	0.11	0.01	0.02	0.29	0.01	0.21	0.24	0.04	0.11	0.17	0.1	0.03
14	1.07	1.3	1.04	0.77	0.92	1.95	1.88	1.89	2.44	1.56	1.14	1.32
21	1.48	1.09	1.69	0.59	1.58	2.01	1.59	2.16	2.48	1.34	1.55	1.14
28	1.1	0.45	1.01	2.2	1.47	1.42	1.19	2.15	1.99	1.42	1.73	1.09
56	0.51	0.38	0.99	2.7	3.79	2.64	0.93944	1.97935	1.25103	1.71306	0.76578	0.60909
Figure 3f
	Alg-Veh			Mg-alg-Veh			Alg-Lipo			Mg-alg-Lipo
7	0.1989	0.0359	0.0962	0.1396	0.0903	0.1079	0.150385	0.110372	0.095368	0.122876	0.080363	0.07286
14	0.2168	0.2355	0.2887	0.142	0.2544	0.2728	0.377958	0.402966	0.422973	0.367955	0.285429	0.340446
21	0.0292	0.2137	0.1819	0.1622	0.155	0.2414	0.353884	0.47748	0.450289	0.316806	0.346469	0.301974
28	0.1576	0.2312	0.2009	0.2813	0.2647	0.2985	0.304382	0.469647	0.419567	0.324414	0.369486	0.276838
56	0.1671	0.2974	0.1696	0.4137	0.3359	0.4321	0.2318	0.34979	0.27101	0.19538	0.35236	0.18285
Figure 3f
	Alg-Veh			Mg-alg-Veh			Alg-Lipo			Mg-alg-Lipo
7	0.039554	0.037617	0.040946	0.046187	0.037737	0.040204	0.042719	0.035281	0.0435	0.041618	0.044995	0.040229
14	0.049545	0.057923	0.058709	0.054003	0.060665	0.063307	0.057169	0.056132	0.06872	0.057495	0.059544	0.0574
21	0.060658	0.058389	0.079472	0.056118	0.06543	0.067141	0.05783	0.081098	0.077143	0.070991	0.068757	0.069671
28	0.059547	0.055192	0.083339	0.076132	0.064139	0.072768	0.065717	0.087267	0.08647	0.072948	0.078753	0.076938
56	0.071978	0.064565	0.077932	0.129824	0.12809	0.100278	0.07848	0.09493	0.07523	0.10756	0.06848	0.06863
Figure 3g
Vehicle								Liposome
Alg				Mg-alg				Alg				Mg-alg
11.5	10.5	15.6		35	27.5	31.2		8.5	15	18.2		11	19	17.8
Tukey's multiple comparisons test	Mean Diff.	95.00% CI of diff.	Significant?	Summary	Adjusted P Value
Al vs. Mg-Alg	-18.7	-29.19 to -8.208	Yes	**	0.002
Al vs. Al	-1.367	-11.86 to 9.126	No	ns	0.974
Al vs. Mg-Alg	-3.4	-13.89 to 7.092	No	ns	0.7336
Mg-Alg vs. Al	17.33	6.841 to 27.83	Yes	**	0.0033
Mg-Alg vs. Mg-Alg	15.3	4.808 to 25.79	Yes	**	0.007
Al vs. Mg-Alg	-2.033	-12.53 to 8.459	No	ns	0.9226
Figure 3h
Vehicle								Liposome
Alg				Mg-alg				Alg				Mg-alg
7.16667	6.41667	5.41667	5.91667	2.25	3.25	2.91667	2	4.33333	5.5	4.75	5.66667	3.91667	5.16667	4.83333	4.5
Tukey's multiple comparisons test	Mean Diff.	95.00% CI of diff.	Significant?	Summary	Adjusted P Value
Al vs. Mg-Alg	3.625	2.309 to 4.941	Yes	****	<0.0001
Al vs. Al	1.167	-0.1493 to 2.483	No	ns	0.0887
Al vs. Mg-Alg	1.625	0.309 to 2.941	Yes	*	0.0148
Mg-Alg vs. Al	-2.458	-3.774 to -1.142	Yes	***	0.0006
Mg-Alg vs. Mg-Alg	-2	-3.316 to -0.684	Yes	**	0.0034
Al vs. Mg-Alg	0.4583	-0.8576 to 1.774	No	ns	0.7335

## Sheet: Figure 4
																Tukey's multiple comparisons test	Mean Diff.	95.00% CI of diff.	Significant?	Summary	Adjusted P Value
Figure. 4a
0.1x Mg				1x Mg				10x Mg								0.1x Mg vs. 1x Mg	3.667	-1.726 to 9.059	No	ns	0.1945
82.9375	77.5625	77.5	79.7708	77.5	74.0417	77.3125	74.25	90.9167	84.9583	90.7292	84.5625					0.1x Mg vs. 10x Mg	-8.349	-13.74 to -2.956	Yes	**	0.0049
																1x Mg vs. 10x Mg	-12.02	-17.41 to -6.623	Yes	***	0.0004
Figure. 4b
0.1x Mg					1x Mg					10x Mg						Tukey's multiple comparisons test	Mean Diff.	95.00% CI of diff.	Significant?	Summary	Adjusted P Value
358.264	470.956	494.166	400.879	397.547	542.962	562.469	614.36	559.82	619.804	643.095	789.556	766.851	730.319	662.344
																0.1x Mg vs. 1x Mg	-155.5	-245.2 to -65.84	Yes	**	0.0016
																0.1x Mg vs. 10x Mg	-294.1	-383.8 to -204.4	Yes	****	<0.0001
																1x Mg vs. 10x Mg	-138.6	-228.2 to -48.87	Yes	**	0.0037
Figure. 4c																Tukey's multiple comparisons test	Mean Diff.	95.00% CI of diff.	Significant?	Summary	Adjusted P Value
0.1x Mg					1x Mg					10x Mg
1.26055	1.10069	1.06963	1.13335	1.19341	0.998932	0.978423	0.945176	1.03331	1.04416	0.987222	0.989961	1.01639	0.954147	1.01153		0.1x Mg vs. 1x Mg	0.1515	0.06408 to 0.239	Yes	**	0.0016
																0.1x Mg vs. 10x Mg	0.1597	0.07223 to 0.2471	Yes	**	0.001
																1x Mg vs. 10x Mg	0.008149	-0.0793 to 0.09559	No	ns	0.9666
Figure. 4d
	0.1x Mg			1x Mg			10x Mg
CD163	0.389512	0.375425	0.36089	0.980394	1.03309	0.987327	3.37323	3.48868	3.97541
CD206	0.820214	0.778937	0.796528	1.0124	0.976171	1.01186	1.6536	2.07668	2.16686
Tukey's multiple comparisons test	Mean Diff.	95.00% CI of diff.	Significant?	Summary	Adjusted P Value
CD163
0.1x Mg vs. 1x Mg	-0.625	-1.001 to -0.2486	Yes	**	0.0022
0.1x Mg vs. 10x Mg	-3.237	-3.614 to -2.861	Yes	****	<0.0001
1x Mg vs. 10x Mg	-2.612	-2.989 to -2.236	Yes	****	<0.0001
CD206
0.1x Mg vs. 1x Mg	-0.2016	-0.578 to 0.1748	No	ns	0.3578
0.1x Mg vs. 10x Mg	-1.167	-1.544 to -0.7908	Yes	****	<0.0001
1x Mg vs. 10x Mg	-0.9656	-1.342 to -0.5892	Yes	****	<0.0001
											CD163
Figure. 4e											Tukey's multiple comparisons test	Mean Diff.	95.00% CI of diff.	Significant?	Summary	Adjusted P Value
	0.1x Mg			1x Mg			10x Mg
CD80	2.03	3.39	4.31	3.97	4.63	4.88	3.8	4.32	5.05		0.1x Mg vs. 1x Mg	-1.19	-8.106 to 5.726	No	ns	0.8609
CD163	1.21	4.04	7.38	2.89	5.3	8.01	14.2	16.7	19.4		0.1x Mg vs. 10x Mg	-12.56	-19.47 to -5.641	Yes	**	0.0034
CD206	4.92	6.84	5.5	4.92	8.88	6.21	11.6	16.2	12.03		1x Mg vs. 10x Mg	-11.37	-18.28 to -4.451	Yes	**	0.0056
											CD206
											Tukey's multiple comparisons test	Mean Diff.	95.00% CI of diff.	Significant?	Summary	Adjusted P Value
											0.1x Mg vs. 1x Mg	-0.9167	-5.823 to 3.989	No	ns	0.8388
											0.1x Mg vs. 10x Mg	-7.523	-12.43 to -2.617	Yes	**	0.0079
											1x Mg vs. 10x Mg	-6.607	-11.51 to -1.701	Yes	*	0.0145
											CD80
											Tukey's multiple comparisons test	Mean Diff.	95.00% CI of diff.	Significant?	Summary	Adjusted P Value
											0.1x Mg vs. 1x Mg	-1.25	-3.26 to 0.76	No	ns	0.2166
											0.1x Mg vs. 10x Mg	-1.147	-3.157 to 0.8633	No	ns	0.2634
											1x Mg vs. 10x Mg	0.1033	-1.907 to 2.113	No	ns	0.9864
Figure.4f
	0.1x Mg				1x Mg				10x Mg
CCL5	0.699548	0.558343	0.673349		0.995327	1.01028	0.994472		2.925	3.88035	3.81301
IL-1ra	1.26801	1.29061	0.828284		1.06541	1.02449	0.98818		2.19894	2.59955	2.60192
IL-8	0.596757	0.623251	0.624194		1.04264	1.08488	0.931883		2.22697	2.24428	3.50853
IFN-	0.447733	0.464513	0.388035		1.13575	0.919704	0.957343		2.65269	1.88311	1.68775
TGF-	0.347316	0.206403	0.13955	0.677841	1.10605	0.94843	0.953279	1.00004	1.63089	1.58431	1.85185	1.53716
BMP2	0.877688	0.889304	0.915238	0.964784	1.02785	1.01927	0.95451	1.00042	1.40604	1.76723	1.5627	1.95503
VEGFA	1.10831	1.13386	1.10865	0.922722	1.01568	0.996039	0.988474	1.00064	1.74853	1.58554	1.91361	1.70905
IL-10	0.474504	0.645825	0.725496	0.762063	1.08726	0.849772	1.08235	1.00002	1.43106	1.35726	1.39401	1.29305
OSM	2.30048	2.27944	2.47227		0.945425	0.939028	1.1264		0.522153	0.451626	0.377407
IL-6	2.02983	2.48958	1.83733	1.26318	1.06112	0.89252	1.05589	1.06112	0.497794	0.702593	0.54281	0.778237
IL-1	1.46761	1.45511	1.46075	1.6347	1.00306	0.99696	0.999993	1.00358	0.681598	0.442376	0.215308	0.803413
TNF-	1.2164	1.20466	1.18615	1.33853	1.00347	1.00749	0.989139	1.00058	0.804761	0.785883	0.661182	0.715284
Figure. 4g
	0.1x Mg			1x Mg			10x Mg
MIF	4900.84	4538.48		5318.84	5284.72		5185.48	5080.77
IL-1ra	2007.94	2426.41		3494.94	3691.77		4322.18	3505.09
IL-8	642.163	735.749		1358.06	1577.06		5853.06	5111.11
CCL5	1350.41	1447.94		2405.41	2453.94		6354.13	6055.84
CCL2	46.485	39.071		87.607	129.192		713.87	691.113
Figure. 4i
0.1x Mg			1x Mg			10x Mg
9161.43	10868.6	8128.57	14267.9	15217.1	15802.9	20225.7	23290	19777.1
Figure. 4j
0.1x Mg			1x Mg			10x Mg
10854	10344	12379.7	9394.29	10009.7	10082.6	9028.29	8861.14	8480.57
Figure. 4k
	Alg			Mg-alg
7D	52.5	61.3619	37.9243	72.1623	81.6611	69.0553
14D	43.6871	60.8049	47.4708	109.777	104.053	113.552
Figure. 4l
	Alg			Mg-alg
7D	28.1333	23.4998	28.644	20.0635	20.4058	18.8176
14D	26.6862	16.8726	19.9301	21.5022	19.1405	17.5264
Figure. 4o
	1x Mg			10x Mg
IL-10	1.10342	0.890887	1.01727	2.4385	2.74562	2.44005
OSM	0.973504	1.01044	1.0166	2.12596	2.16768	2.3041
MIP-2	1.02745	0.877088	1.10967	1.4354	1.64581	1.6697
CCL5	0.964785	0.962735	1.07662	1.66247	1.59937	1.46833
VEGFA	1.03017	1.03325	0.939478	1.73968	1.3958	1.49449
BMP2	1.02667	0.986496	0.987354	1.18863	1.23531	1.20334
TGF-	1.02313	0.98853	0.988738	1.38332	1.03007	1.0018
IL-6	1.01084	0.98155	1.00787	0.885786	0.834917	0.5319
TNF-	1.04606	0.914644	1.04518	0.313694	0.434403	0.388669
IL-1	1.15176	0.955904	0.908284	0.281352	0.188423	0.107038
IL-1ra	1.01393	0.943379	1.04546	0.262096	0.261688	0.231867

## Sheet: Figure 5
														Tukey's multiple comparisons test	Mean Diff.	95.00% CI of diff.	Significant?	Summary	Adjusted P Value
														TRPM7
														0.1x Mg vs. 1x Mg	0.07848	-0.5705 to 0.7274	No	ns	0.949
														0.1x Mg vs. 10x Mg	-1.363	-2.012 to -0.7144	Yes	***	0.0001
														1x Mg vs. 10x Mg	-1.442	-2.091 to -0.7929	Yes	****	<0.0001
Figure. 5c														MagT1
	0.1x Mg				1x Mg				10x Mg					0.1x Mg vs. 1x Mg	-0.2012	-0.8502 to 0.4477	No	ns	0.7129
TRPM7	0.976793	0.96028	1.20419	1.18403	1.03789	0.960177	1.00345	1.00987	2.2136	1.92021	2.35451	3.29039		0.1x Mg vs. 10x Mg	-0.7556	-1.405 to -0.1067	Yes	*	0.0212
MagT1	0.857251	0.686377	0.595034	1.12928	0.96549	1.09858	0.942801	1.06604	1.31867	1.28835	1.22998	2.45352		1x Mg vs. 10x Mg	-0.5544	-1.203 to 0.09454	No	ns	0.1019
Figure. 5e			Tukey's multiple comparisons test	Mean Diff.	95.00% CI of diff.	Significant?	Summary	Adjusted P Value				Figure. 5l									Tukey's multiple comparisons test	Mean Diff.	95.00% CI of diff.	Significant?	Summary	Adjusted P Value
0.1x Mg	10x Mg											TRPM7			M7CK			pH3S10/H3H10
1.01627	1.52542		0.1x Mg vs. 1x Mg	-0.1455	-0.5851 to 0.2941	No	ns	0.5948				FTY720	siRNA		FTY720	siRNA		FTY720	siRNA		Control vs. FTY720	0.1573	-0.08458 to 0.3991	No	ns	0.1941
0.883307	1.89008		0.1x Mg vs. 10x Mg	-0.7576	-1.197 to -0.3179	Yes	**	0.0045				0.99125	0.280468		0.518118	0.279992		0.78207	0.215104		Control vs. siRNA	0.7902	0.5483 to 1.032	Yes	***	0.0001
0.663897	1.42063		1x Mg vs. 10x Mg	-0.612	-1.052 to -0.1724	Yes	*	0.0124				0.685111	0.147701		0.440353	0.104994		0.807361	0.517121		FTY720 vs. siRNA	0.6329	0.3911 to 0.8748	Yes	***	0.0005
												0.851886	0.20131		0.628072	0.328216		1.07924	0.679604
																		0.987926	0.299358		Tukey's multiple comparisons test	Mean Diff.	95.00% CI of diff.	Significant?	Summary	Adjusted P Value
Figure. 5f			Tukey's multiple comparisons test	Mean Diff.	95.00% CI of diff.	Significant?	Summary	Adjusted P Value													Control vs. FTY720	0.4712	0.2533 to 0.689	Yes	**	0.0014
0.1x Mg	10x Mg																				Control vs. siRNA	0.7623	0.5444 to 0.9802	Yes	****	<0.0001
0.442542	2.43794		0.1x Mg vs. 1x Mg	-0.4877	-1.464 to 0.4887	No	ns	0.3422													FTY720 vs. siRNA	0.2911	0.07323 to 0.509	Yes	*	0.015
0.473118	3.16565		0.1x Mg vs. 10x Mg	-1.966	-2.942 to -0.9895	Yes	**	0.002
0.621242	1.83097		1x Mg vs. 10x Mg	-1.478	-2.455 to -0.5018	Yes	**	0.0084													Tukey's multiple comparisons test	Mean Diff.	95.00% CI of diff.	Significant?	Summary	Adjusted P Value
Figure. 5g			Tukey's multiple comparisons test	Mean Diff.	95.00% CI of diff.	Significant?	Summary	Adjusted P Value													Control vs. FTY720	0.08585	-0.2045 to 0.3762	No	ns	0.6975
0.1x Mg	10x Mg																				Control vs. siRNA	0.5722	0.2818 to 0.8626	Yes	***	0.001
0.26859	1.81582		0.1x Mg vs. 1x Mg	-0.6134	-1.224 to -0.002698	Yes	*	0.049													FTY720 vs. siRNA	0.4864	0.196 to 0.7767	Yes	**	0.003
0.163096	2.37406		0.1x Mg vs. 10x Mg	-1.9	-2.511 to -1.289	Yes	****	<0.0001
0.501699	1.94182		1x Mg vs. 10x Mg	-1.287	-1.897 to -0.6758	Yes	***	0.0003
0.533556	3.30386
0.46613	1.99695
Figure. 5h								Figure. 5i
	0.1x Mg			10x Mg					0.1x Mg			10x Mg
6h	0.304498	0.247675	0.254283	0.837795	0.810028	0.92325		6h	0.035919	0.066189	0.043181	0.745602	0.699334	0.630691
72h	2.4236	2.52168	2.37031	2.81697	2.81197	2.61495		72h	1.73893	1.80611	1.70943	1.99131	1.46962	1.70208
Bonferroni's multiple comparisons test	Mean Diff.	95.00% CI of diff.	Significant?	Summary	Adjusted P Value			Bonferroni's multiple comparisons test	Mean Diff.	95.00% CI of diff.	Significant?	Summary	Adjusted P Value
- - +								- - +
6h	-0.5882	-0.7608 to -0.4156	Yes	****	<0.0001			6h	-0.6434	-0.9497 to -0.3371	Yes	***	0.0008
72h	-0.3094	-0.4821 to -0.1368	Yes	**	0.0023			72h	0.03049	-0.2758 to 0.3368	No	ns	>0.9999
Figure. 5m
	0.1x Mg			10x Mg			0.1x Mg + FTY720			10x Mg + FTY720
IL-8	1.23012	1.0359	0.78475	6.14403	5.43598	6.23489	8.08419	10.0471	8.22106	10.1261	7.55987	8.72677
IL-1ra	0.971701	1.03366	0.99561	5.60197	5.24767	5.22323	0.553538	0.561699	0.563658	0.645857	0.603914	0.610413
CCL5	0.937196	1.05781	1.0087	2.925	2.87449	2.80251	0.953331	1.06615	0.948936	0.681355	0.768888	0.747623
BMP2	0.875194	1.07143	1.06643	1.40604	1.76723	1.5627	0.610355	0.436471	0.624925	0.902791	1.01522	0.990048
VEGFA	0.934954	1.08122	0.989229	1.75088	1.79065	2.19932	1.76203	1.65538	1.78158	1.60863	1.58128	1.74375
TNF-	0.948576	1.03623	1.01735	0.534106	0.543191	0.533168	0.804761	0.785883	0.769004	0.617173	0.699133	0.661182
IL-1	1.01637	0.988777	0.995058	0.608677	0.636126	0.35455	7.63342	7.7852	7.9302	8.17766	8.03208	6.62116
Tukey's multiple comparisons test	Mean Diff.	95.00% CI of diff.	Significant?	Summary	Adjusted P Value
IL-8
0.1x Mg vs. 10x Mg	-4.921	-5.747 to -4.096	Yes	****	<0.0001
0.1x Mg vs. 0.1x Mg FTY	-7.767	-8.593 to -6.942	Yes	****	<0.0001
0.1x Mg vs. 10x Mg FTY	-7.787	-8.613 to -6.962	Yes	****	<0.0001
10x Mg vs. 0.1x Mg FTY	-2.846	-3.671 to -2.02	Yes	****	<0.0001
10x Mg vs. 10x Mg FTY	-2.866	-3.691 to -2.04	Yes	****	<0.0001
0.1x Mg FTY vs. 10x Mg FTY	-0.02015	-0.8457 to 0.8054	No	ns	>0.9999
IL-1ra
0.1x Mg vs. 10x Mg	-4.357	-5.183 to -3.532	Yes	****	<0.0001
0.1x Mg vs. 0.1x Mg FTY	0.4407	-0.3848 to 1.266	No	ns	0.4964
0.1x Mg vs. 10x Mg FTY	0.3803	-0.4452 to 1.206	No	ns	0.6171
10x Mg vs. 0.1x Mg FTY	4.798	3.972 to 5.623	Yes	****	<0.0001
10x Mg vs. 10x Mg FTY	4.738	3.912 to 5.563	Yes	****	<0.0001
0.1x Mg FTY vs. 10x Mg FTY	-0.06043	-0.8859 to 0.7651	No	ns	0.9974
CCL5
0.1x Mg vs. 10x Mg	-1.866	-2.692 to -1.041	Yes	****	<0.0001
0.1x Mg vs. 0.1x Mg FTY	0.01176	-0.8137 to 0.8373	No	ns	>0.9999
0.1x Mg vs. 10x Mg FTY	0.2686	-0.5569 to 1.094	No	ns	0.8245
10x Mg vs. 0.1x Mg FTY	1.878	1.052 to 2.703	Yes	****	<0.0001
10x Mg vs. 10x Mg FTY	2.135	1.309 to 2.96	Yes	****	<0.0001
0.1x Mg FTY vs. 10x Mg FTY	0.2569	-0.5687 to 1.082	No	ns	0.8429
BMP2
0.1x Mg vs. 10x Mg	-0.5743	-1.4 to 0.2512	No	ns	0.2649
0.1x Mg vs. 0.1x Mg FTY	0.4471	-0.3784 to 1.273	No	ns	0.4838
0.1x Mg vs. 10x Mg FTY	0.035	-0.7905 to 0.8605	No	ns	0.9995
10x Mg vs. 0.1x Mg FTY	1.021	0.1959 to 1.847	Yes	**	0.0095
10x Mg vs. 10x Mg FTY	0.6093	-0.2162 to 1.435	No	ns	0.2177
0.1x Mg FTY vs. 10x Mg FTY	-0.4121	-1.238 to 0.4134	No	ns	0.5531
VEGFA
0.1x Mg vs. 10x Mg	-0.9118	-1.737 to -0.0863	Yes	*	0.0249
0.1x Mg vs. 0.1x Mg FTY	-0.7312	-1.557 to 0.09431	No	ns	0.1
0.1x Mg vs. 10x Mg FTY	-0.6428	-1.468 to 0.1828	No	ns	0.1784
10x Mg vs. 0.1x Mg FTY	0.1806	-0.6449 to 1.006	No	ns	0.9379
10x Mg vs. 10x Mg FTY	0.2691	-0.5564 to 1.095	No	ns	0.8238
0.1x Mg FTY vs. 10x Mg FTY	0.08845	-0.7371 to 0.914	No	ns	0.9919
TNF-a
0.1x Mg vs. 10x Mg	0.4639	-0.3616 to 1.289	No	ns	0.4515
0.1x Mg vs. 0.1x Mg FTY	0.2142	-0.6113 to 1.04	No	ns	0.9016
0.1x Mg vs. 10x Mg FTY	0.3416	-0.484 to 1.167	No	ns	0.6937
10x Mg vs. 0.1x Mg FTY	-0.2497	-1.075 to 0.5758	No	ns	0.8536
10x Mg vs. 10x Mg FTY	-0.1223	-0.9479 to 0.7032	No	ns	0.9793
0.1x Mg FTY vs. 10x Mg FTY	0.1274	-0.6981 to 0.9529	No	ns	0.9767
IL-1b
0.1x Mg vs. 10x Mg	0.467	-0.3586 to 1.292	No	ns	0.4457
0.1x Mg vs. 0.1x Mg FTY	-6.783	-7.608 to -5.957	Yes	****	<0.0001
0.1x Mg vs. 10x Mg FTY	-6.61	-7.436 to -5.785	Yes	****	<0.0001
10x Mg vs. 0.1x Mg FTY	-7.25	-8.075 to -6.424	Yes	****	<0.0001
10x Mg vs. 10x Mg FTY	-7.077	-7.903 to -6.252	Yes	****	<0.0001
0.1x Mg FTY vs. 10x Mg FTY	0.1726	-0.6529 to 0.9982	No	ns	0.9451
Figure. 5n
	0.1x Mg			10x Mg			0.1x Mg + TRPM7 siRNA			10x Mg + TRPM7 siRNA
IL-8	0.857401	1.04264	1.11862	5.43598	3.75823	3.40759	7.90279	9.10778	8.09595	15.758	15.6274	15.8353
IL-1ra	1.06541	1.18634	0.791179	1.86299	2.64426	2.08957	10.9431	11.4961	10.4921	12.2688	14.0597	13.1052
CCL5	1.0452	1.1666	0.820117	2.925	2.87449	2.80251	1.15371	1.33577	1.16017	1.61271	1.62438	1.39841
BMP2	0.985696	1.22592	0.827551	2.38965	1.80971	1.71049	0.575087	0.693709	0.518373	1.25969	1.37544	1.1851
VEGFA	0.983377	0.940886	1.08079	1.41605	1.46643	1.46643	0.973699	1.18647	1.01826	1.09141	1.05704	1.13421
TNF-	1.07391	0.87834	1.06016	0.611305	0.562546	0.558915	6.60231	6.73571	6.01415	6.36483	5.85715	5.81935
IL-1	0.980958	1.0511	0.969856	0.425442	0.429791	0.442376	19.4497	21.4964	21.4209	16.6879	15.9098	16.0201
Tukey's multiple comparisons test	Mean Diff.	95.00% CI of diff.	Significant?	Summary	Adjusted P Value
IL-8
0.1x Mg vs. 10x Mg	-3.194	-4.102 to -2.287	Yes	****	<0.0001
0.1x Mg vs. 0.1x Mg si	-7.363	-8.27 to -6.455	Yes	****	<0.0001
0.1x Mg vs. 10x Mg si	-14.73	-15.64 to -13.83	Yes	****	<0.0001
10x Mg vs. 0.1x Mg si	-4.168	-5.076 to -3.261	Yes	****	<0.0001
10x Mg vs. 10x Mg si	-11.54	-12.45 to -10.63	Yes	****	<0.0001
0.1x Mg si vs. 10x Mg si	-7.371	-8.279 to -6.464	Yes	****	<0.0001
IL-1ra
0.1x Mg vs. 10x Mg	-1.185	-2.092 to -0.277	Yes	**	0.0056
0.1x Mg vs. 0.1x Mg si	-9.963	-10.87 to -9.055	Yes	****	<0.0001
0.1x Mg vs. 10x Mg si	-12.13	-13.04 to -11.22	Yes	****	<0.0001
10x Mg vs. 0.1x Mg si	-8.778	-9.686 to -7.871	Yes	****	<0.0001
10x Mg vs. 10x Mg si	-10.95	-11.85 to -10.04	Yes	****	<0.0001
0.1x Mg si vs. 10x Mg si	-2.168	-3.075 to -1.26	Yes	****	<0.0001
CCL5
0.1x Mg vs. 10x Mg	-1.857	-2.764 to -0.9491	Yes	****	<0.0001
0.1x Mg vs. 0.1x Mg si	-0.2059	-1.113 to 0.7017	No	ns	0.9314
0.1x Mg vs. 10x Mg si	-0.5345	-1.442 to 0.3731	No	ns	0.4098
10x Mg vs. 0.1x Mg si	1.651	0.7432 to 2.558	Yes	****	<0.0001
10x Mg vs. 10x Mg si	1.322	0.4146 to 2.23	Yes	**	0.0017
0.1x Mg si vs. 10x Mg si	-0.3286	-1.236 to 0.579	No	ns	0.7732
BMP2
0.1x Mg vs. 10x Mg	-0.9569	-1.864 to -0.04931	Yes	*	0.035
0.1x Mg vs. 0.1x Mg si	0.4173	-0.4903 to 1.325	No	ns	0.6184
0.1x Mg vs. 10x Mg si	-0.2604	-1.168 to 0.6472	No	ns	0.8722
10x Mg vs. 0.1x Mg si	1.374	0.4666 to 2.282	Yes	**	0.001
10x Mg vs. 10x Mg si	0.6965	-0.211 to 1.604	No	ns	0.1886
0.1x Mg si vs. 10x Mg si	-0.6777	-1.585 to 0.2299	No	ns	0.2089
VEGFA
0.1x Mg vs. 10x Mg	-0.448	-1.356 to 0.4596	No	ns	0.5625
0.1x Mg vs. 0.1x Mg si	-0.05779	-0.9654 to 0.8498	No	ns	0.9983
0.1x Mg vs. 10x Mg si	-0.09253	-1 to 0.8151	No	ns	0.993
10x Mg vs. 0.1x Mg si	0.3902	-0.5174 to 1.298	No	ns	0.6676
10x Mg vs. 10x Mg si	0.3554	-0.5522 to 1.263	No	ns	0.7286
0.1x Mg si vs. 10x Mg si	-0.03474	-0.9423 to 0.8728	No	ns	0.9996
TNF-a
0.1x Mg vs. 10x Mg	0.4265	-0.481 to 1.334	No	ns	0.6016
0.1x Mg vs. 0.1x Mg si	-5.447	-6.354 to -4.539	Yes	****	<0.0001
0.1x Mg vs. 10x Mg si	-5.01	-5.917 to -4.102	Yes	****	<0.0001
10x Mg vs. 0.1x Mg si	-5.873	-6.781 to -4.966	Yes	****	<0.0001
10x Mg vs. 10x Mg si	-5.436	-6.344 to -4.529	Yes	****	<0.0001
0.1x Mg si vs. 10x Mg si	0.4369	-0.4706 to 1.345	No	ns	0.5826
IL-1b
0.1x Mg vs. 10x Mg	0.5681	-0.3395 to 1.476	No	ns	0.3557
0.1x Mg vs. 0.1x Mg si	-19.79	-20.7 to -18.88	Yes	****	<0.0001
0.1x Mg vs. 10x Mg si	-15.21	-16.11 to -14.3	Yes	****	<0.0001
10x Mg vs. 0.1x Mg si	-20.36	-21.26 to -19.45	Yes	****	<0.0001
10x Mg vs. 10x Mg si	-15.77	-16.68 to -14.87	Yes	****	<0.0001
0.1x Mg si vs. 10x Mg si	4.583	3.676 to 5.491	Yes	****	<0.0001

## Sheet: Figure 6
Figure 6a			Unpaired t test
1x Mg	10x Mg		P value	0.0072
1	1.43469		P value summary	**
	1.7948		Significantly different (P < 0.05)?	Yes
	1.89574		One- or two-tailed P value?	Two-tailed
Figure 6b			Unpaired t test
1x Mg	10x Mg		P value	0.0024
1	1.75196		P value summary	**
	1.67319		Significantly different (P < 0.05)?	Yes
	1.3377		One- or two-tailed P value?	Two-tailed
	2.00699
							Unpaired t test
Figure 6c							P value	0.0163
1x Mg			10x Mg				P value summary	*
0.919144	1.12641	0.96587	2.27768	2.02337	3.25123		Significantly different (P < 0.05)?	Yes
							One- or two-tailed P value?	Two-tailed
Figure 6e			Unpaired t test
1x Mg	10x Mg		P value	0.0001
1	1.86824		P value summary	***
	1.96535		Significantly different (P < 0.05)?	Yes
	1.77655		One- or two-tailed P value?	Two-tailed
	2.29461
Figure 6f						Tukey's multiple comparisons test	Mean Diff.	95.00% CI of diff.	Significant?	Summary	Adjusted P Value			Tukey's multiple comparisons test	Mean Diff.	95.00% CI of diff.	Significant?	Summary	Adjusted P Value
0.1x Mg	10x Mg		0.1x Mg	10x Mg
0.930909	1.43309		0.96583	1.29555		0.1x Mg vs. 1x Mg	-0.09498	-0.22 to 0.03003	No	ns	0.1402			0.1x Mg vs. 1x Mg	-0.1248	-0.5123 to 0.2626	No	ns	0.6539
0.928858	1.60962		0.640424	1.80845		0.1x Mg vs. 10x Mg	-0.5801	-0.7052 to -0.4551	Yes	****	<0.0001			0.1x Mg vs. 10x Mg	-0.4959	-0.8833 to -0.1085	Yes	*	0.0149
0.952022	1.41389		0.953021	1.26167		1x Mg vs. 10x Mg	-0.4852	-0.6102 to -0.3602	Yes	****	<0.0001			1x Mg vs. 10x Mg	-0.371	-0.7584 to 0.01638	No	ns	0.0601
0.808284	1.48406		0.941345	1.11844
Figure 6g						Tukey's multiple comparisons test	Mean Diff.	95.00% CI of diff.	Significant?	Summary	Adjusted P Value			Tukey's multiple comparisons test	Mean Diff.	95.00% CI of diff.	Significant?	Summary	Adjusted P Value
FTY720	siRNA		FTY720	siRNA
0.709895	0.53848		0.4182	0.425216		Control vs. FTY720	0.289	0.1421 to 0.436	Yes	**	0.0023			Control vs. FTY720	0.4899	0.3123 to 0.6675	Yes	***	0.0004
0.801728	0.484046		0.636322	0.44293		Control vs. siRNA	0.4668	0.3198 to 0.6138	Yes	***	0.0002			Control vs. siRNA	0.5931	0.4155 to 0.7707	Yes	***	0.0001
0.621264	0.577066		0.475847	0.352419		FTY720 vs. siRNA	0.1778	0.03078 to 0.3247	Yes	*	0.0232			FTY720 vs. siRNA	0.1033	-0.07433 to 0.2809	No	ns	0.2527
Figure 6i
0.1x Mg						1x Mg						10x Mg
42	39	42	44	51	50	48	52	50	52	56	44	76	65	70	68	87	71
Tukey's multiple comparisons test	Mean Diff.	95.00% CI of diff.	Significant?	Summary	Adjusted P Value
0.1x Mg vs. 1x Mg	-5.667	-14.37 to 3.039	No	ns	0.2409
0.1x Mg vs. 10x Mg	-28.17	-36.87 to -19.46	Yes	****	<0.0001
1xg vs. 10x Mg	-22.5	-31.21 to -13.79	Yes	****	<0.0001
Figure 6j
	0.1x Mg				1x Mg				10x Mg
Day 3	86.6774	87.6405	82.183	83.7881	99.5185	98.5554	102.729	99.1974	171.429	153.772	164.687	156.019
Day 7	79.2937	84.4302	84.1091	83.1461	81.2199	124.559	99.1974	73.8363	149.92	172.713	180.096	162.761
Tukey's multiple comparisons test	Mean Diff.	95.00% CI of diff.	Significant?	Summary	Adjusted P Value
Day 3
0.1x Mg vs. 1x Mg	-14.93	-35.26 to 5.409	No	ns	0.1751
0.1x Mg vs. 10x Mg	-76.4	-96.74 to -56.07	Yes	****	<0.0001
1xg vs. 10x Mg	-61.48	-81.81 to -41.14	Yes	****	<0.0001
Day 7
0.1x Mg vs. 1x Mg	-11.96	-32.3 to 8.379	No	ns	0.314
0.1x Mg vs. 10x Mg	-83.63	-104 to -63.29	Yes	****	<0.0001
1xg vs. 10x Mg	-71.67	-92.01 to -51.33	Yes	****	<0.0001
Figure 6k
	0.1x Mg			1x Mg			10x Mg
TRAP	1.11218	1.18305	1.18398	0.864235	1.00416	1.1523	1.62097	1.50176	1.49455
RANK	0.973713	1.02031	1.21817	0.914615	0.980946	1.11459	1.33963	1.60842	1.25482
M-CSF	0.732277	0.719398	0.687762	1.02488	0.991549	0.984041	1.3074	2.00443	1.98915
CTSK	0.359522	0.341267	0.424106	1.03454	1.09612	0.88185	0.535002	0.370635	0.628778
CTR	0.904453	1.07497	1.1425	1.07085	1.13118	0.825543	0.849997	0.50766	0.559539
Tukey's multiple comparisons test	Mean Diff.	95.00% CI of diff.	Significant?	Summary	Adjusted P Value
TRAP
0.1x Mg vs. 1x Mg	0.1528	-0.1567 to 0.4624	No	ns	0.4525
0.1x Mg vs. 10x Mg	-0.3794	-0.6889 to -0.06983	Yes	*	0.0137
1xg vs. 10x Mg	-0.5322	-0.8417 to -0.2227	Yes	***	0.0006
RANK
0.1x Mg vs. 1x Mg	0.06735	-0.2422 to 0.3769	No	ns	0.8541
0.1x Mg vs. 10x Mg	-0.3302	-0.6398 to -0.0207	Yes	*	0.0346
1xg vs. 10x Mg	-0.3976	-0.7071 to -0.08804	Yes	**	0.0096
M-CSF
0.1x Mg vs. 1x Mg	-0.287	-0.5965 to 0.02252	No	ns	0.0733
0.1x Mg vs. 10x Mg	-1.054	-1.363 to -0.7443	Yes	****	<0.0001
1xg vs. 10x Mg	-0.7668	-1.076 to -0.4573	Yes	****	<0.0001
CTSK
0.1x Mg vs. 1x Mg	-0.6292	-0.9387 to -0.3197	Yes	****	<0.0001
0.1x Mg vs. 10x Mg	-0.1365	-0.446 to 0.173	No	ns	0.5292
1xg vs. 10x Mg	0.4927	0.1832 to 0.8022	Yes	**	0.0013
CTR
0.1x Mg vs. 1x Mg	0.03145	-0.2781 to 0.341	No	ns	0.966
0.1x Mg vs. 10x Mg	0.4016	0.09205 to 0.7111	Yes	**	0.0089
1xg vs. 10x Mg	0.3701	0.06059 to 0.6797	Yes	*	0.0164
Figure 6l						Tukey's multiple comparisons test	Mean Diff.	95.00% CI of diff.	Significant?	Summary	Adjusted P Value			Tukey's multiple comparisons test	Mean Diff.	95.00% CI of diff.	Significant?	Summary	Adjusted P Value
0.1x Mg	10x Mg		0.1x Mg	10x Mg
0.663439	1.16799		1.10641	0.656295		0.1x Mg vs. 1x Mg	-0.5186	-0.9393 to -0.0979	Yes	*	0.0182			0.1x Mg vs. 1x Mg	-0.01998	-0.366 to 0.326	No	ns	0.9829
0.477733	1.16637		1.0211	0.295488		0.1x Mg vs. 10x Mg	-0.8735	-1.294 to -0.4527	Yes	***	0.0007			0.1x Mg vs. 10x Mg	0.5287	0.1828 to 0.8747	Yes	**	0.008
0.550922	1.25235		0.812544	0.402079		1x Mg vs. 10x Mg	-0.3548	-0.7756 to 0.06588	No	ns	0.0984			1x Mg vs. 10x Mg	0.5487	0.2027 to 0.8947	Yes	**	0.0067
0.23343	1.83265
Figure 6m
	CM-0.1x Mg			CM-1x Mg			CM-10x Mg
Day 1	95.0388	100.553	101.987	100.463	97.5045	102.032	109.34	101.18	98.5356
Day 3	90.7708	85.0626	91.7597	99.9625	103.513	96.5241	99.3558	100.412	96.8612
Day 5	86.4718	99.674	89.375	105.939	94.1425	99.9185	125.941	128.279	123.389
Day 7	91.2887	93.7964	90.0929	100.6	97.6277	101.772	129.021	130.832	120.836
Day 9	90.9508	90.4295	84.3724	96.3511	101.095	102.554	111.207	117.056	116.649
Tukey's multiple comparisons test	Mean Diff.	95.00% CI of diff.	Significant?	Summary	Adjusted P Value
Day 1
0.08 mM Mg vs. 0.8 mM Mg	-0.8069	-8.842 to 7.228	No	ns	0.9668
0.08 mM Mg vs. 8.0 mM Mg	-3.825	-11.86 to 4.21	No	ns	0.4777
0.8 mM Mg vs. 8.0 mM Mg	-3.019	-11.05 to 5.017	No	ns	0.6283
Day 3
0.08 mM Mg vs. 0.8 mM Mg	-10.8	-18.84 to -2.767	Yes	**	0.0066
0.08 mM Mg vs. 8.0 mM Mg	-9.679	-17.71 to -1.643	Yes	*	0.0156
0.8 mM Mg vs. 8.0 mM Mg	1.124	-6.912 to 9.159	No	ns	0.9367
Day 5
0.08 mM Mg vs. 0.8 mM Mg	-8.16	-16.2 to -0.1244	Yes	*	0.046
0.08 mM Mg vs. 8.0 mM Mg	-34.03	-42.06 to -25.99	Yes	****	<0.0001
0.8 mM Mg vs. 8.0 mM Mg	-25.87	-33.9 to -17.83	Yes	****	<0.0001
Day 7
0.08 mM Mg vs. 0.8 mM Mg	-8.274	-16.31 to -0.2387	Yes	*	0.0425
0.08 mM Mg vs. 8.0 mM Mg	-35.17	-43.21 to -27.13	Yes	****	<0.0001
0.8 mM Mg vs. 8.0 mM Mg	-26.9	-34.93 to -18.86	Yes	****	<0.0001
Day 9
0.08 mM Mg vs. 0.8 mM Mg	-11.42	-19.45 to -3.38	Yes	**	0.0041
0.08 mM Mg vs. 8.0 mM Mg	-26.39	-34.42 to -18.35	Yes	****	<0.0001
0.8 mM Mg vs. 8.0 mM Mg	-14.97	-23.01 to -6.936	Yes	***	0.0002
Figure 6n
	CM-0.1x Mg			CM-1x Mg			CM-10x Mg
Day 3	6.70655	8.8155	15.7312	24.9813	24.7698	16.1534	30.6407	32.424	37.7948
Day 7	12.5639	16.5588	8.20828	19.1715	22.5753	23.1893	38.3705	44.5974	46.9524
Tukey's multiple comparisons test	Mean Diff.	95.00% CI of diff.	Significant?	Summary	Adjusted P Value
Day 3
CM-Insufficient vs. CM-Normal	-11.55	-20.59 to -2.511	Yes	*	0.0133
CM-Insufficient vs. CM-150 ppm	-23.2	-32.24 to -14.16	Yes	****	<0.0001
CM-Normal vs. CM-150 ppm	-11.65	-20.69 to -2.613	Yes	*	0.0126
Day 7
CM-Insufficient vs. CM-Normal	-9.202	-18.24 to -0.1627	Yes	*	0.0459
CM-Insufficient vs. CM-150 ppm	-30.86	-39.9 to -21.82	Yes	****	<0.0001
CM-Normal vs. CM-150 ppm	-21.66	-30.7 to -12.62	Yes	****	<0.0001
Figure 6o
	CM-0.1x Mg			CM-1x Mg			CM-10x Mg
ALP	0.468367	0.474582	0.643481	1.0088	1.00559	0.98576	1.40061	1.65682	1.31778
COL1A1	0.619915	0.706134	0.613097	0.969429	1.02277	1.00857	1.72137	1.48145	1.52413
OPN	0.274947	0.183778	0.280949	0.99471	1.01567	0.989805	1.6133	2.20351	1.54752
IBSP	0.448833	0.46378	0.598443	1.00781	0.88303	1.12369	2.67033	2.56965	2.55579
BGLAP	0.456151	0.798362	0.51566	1.00141	0.99371	1.00491	1.46779	1.99786	2.16969
Osterix	0.519863	0.173638	0.181433	0.868583	0.986502	1.16705	1.83405	1.505	1.58605
Runx2	0.582648	0.607116	0.593188	1.01588	1.00199	0.982415	1.18362	1.20478	1.1441
Tukey's multiple comparisons test	Mean Diff.	95.00% CI of diff.	Significant?	Summary	Adjusted P Value
ALP
CM-0.08 mM Mg vs. CM-0.8 mM Mg	-0.4712	-0.7711 to -0.1714	Yes	**	0.0012
CM-0.08 mM Mg vs. CM-8.0 mM Mg	-0.9296	-1.229 to -0.6298	Yes	****	<0.0001
CM-0.8 mM Mg vs. CM-8.0 mM Mg	-0.4584	-0.7582 to -0.1585	Yes	**	0.0017
COL1A1
CM-0.08 mM Mg vs. CM-0.8 mM Mg	-0.3539	-0.6537 to -0.05406	Yes	*	0.0174
CM-0.08 mM Mg vs. CM-8.0 mM Mg	-0.9293	-1.229 to -0.6295	Yes	****	<0.0001
CM-0.8 mM Mg vs. CM-8.0 mM Mg	-0.5754	-0.8752 to -0.2756	Yes	****	<0.0001
OPN
CM-0.08 mM Mg vs. CM-0.8 mM Mg	-0.7535	-1.053 to -0.4537	Yes	****	<0.0001
CM-0.08 mM Mg vs. CM-8.0 mM Mg	-1.542	-1.841 to -1.242	Yes	****	<0.0001
CM-0.8 mM Mg vs. CM-8.0 mM Mg	-0.788	-1.088 to -0.4882	Yes	****	<0.0001
IBSP
CM-0.08 mM Mg vs. CM-0.8 mM Mg	-0.5012	-0.801 to -0.2013	Yes	***	0.0006
CM-0.08 mM Mg vs. CM-8.0 mM Mg	-2.095	-2.395 to -1.795	Yes	****	<0.0001
CM-0.8 mM Mg vs. CM-8.0 mM Mg	-1.594	-1.894 to -1.294	Yes	****	<0.0001
BGLAP
CM-0.08 mM Mg vs. CM-0.8 mM Mg	-0.41	-0.7098 to -0.1101	Yes	**	0.0052
CM-0.08 mM Mg vs. CM-8.0 mM Mg	-1.288	-1.588 to -0.9886	Yes	****	<0.0001
CM-0.8 mM Mg vs. CM-8.0 mM Mg	-0.8784	-1.178 to -0.5786	Yes	****	<0.0001
Osterix
CM-0.08 mM Mg vs. CM-0.8 mM Mg	-0.7157	-1.016 to -0.4159	Yes	****	<0.0001
CM-0.08 mM Mg vs. CM-8.0 mM Mg	-1.35	-1.65 to -1.05	Yes	****	<0.0001
CM-0.8 mM Mg vs. CM-8.0 mM Mg	-0.6343	-0.9341 to -0.3345	Yes	****	<0.0001
Runx2
CM-0.08 mM Mg vs. CM-0.8 mM Mg	-0.4058	-0.7056 to -0.106	Yes	**	0.0057
CM-0.08 mM Mg vs. CM-8.0 mM Mg	-0.5832	-0.883 to -0.2834	Yes	****	<0.0001
CM-0.8 mM Mg vs. CM-8.0 mM Mg	-0.1774	-0.4772 to 0.1224	No	ns	0.3312

## Sheet: Figure 7
Figure 7b
	0.1x Mg			10x Mg			0.1x Mg + IL8 Ab			10x Mg + IL8 Ab
	11.92	16.65	12.69	31.0726	30.4719	22.45	19.08	15.43	18.29	19.17	17.69	17.87
Tukey's multiple comparisons test	Mean Diff.	95.00% CI of diff.	Significant?	Summary	Adjusted P Value
Vel 1x vs. Vel 10x	-14.24	-21.86 to -6.626	Yes	**	0.0015
Vel 1x vs. Abs 1x	-3.847	-11.47 to 3.772	No	ns	0.4218
Vel 1x vs. Abs 10x	-4.49	-12.11 to 3.128	No	ns	0.3048
Vel 10x vs. Abs 1x	10.4	2.78 to 18.02	Yes	*	0.0102
Vel 10x vs. Abs 10x	9.755	2.136 to 17.37	Yes	*	0.0146
Abs 1x vs. Abs 10x	-0.6433	-8.262 to 6.975	No	ns	0.9925
Figure 7c
			IL-8									IL-1b
0 ng/mL			1 ng/mL			10 ng/mL			100 ng/mL			1 ng/mL			10 ng/mL			100 ng/mL			IL1+IL8
9.32917	15.4003	11.3111	18.274	23.2463	22.0237	59.2357	38.4037	42.9264	93.8936	129.168	109.452	31.2073	25.2396	27.1756	32.8797	40.412	34.605	27.7812	21.2764	21.2515	46.856	34.5884	46.0907
Figure 7d
	0.1x Mg			10x Mg			0.1x Mg + IL8 Ab			10x Mg + IL8 Ab
ALP	1.10238	1.0937	0.829413	1.48773	1.54017	1.53717	0.827276	0.878624	1.14247	0.887304	0.898831	0.524386
COL1A1	0.886707	1.08828	1.03629	1.14309	1.18627	1.37504	0.968315	1.31854	1.0261	0.901657	1.14355	1.13343
OPN	0.850411	1.07177	1.09716	1.54184	1.74467	1.61345	0.798694	0.715406	0.817074	0.878578	0.690413	1.1673
IBSP	1.00975	1.02777	0.963582	1.87964	1.75146	1.61963	1.27116	1.25184	1.3033	0.908718	1.02214	0.957868
BGLAP	0.793328	1.07886	1.16838	2.27164	1.99387	2.00005	1.17929	1.41525	1.56504	1.07172	1.19481	1.10935
Osterix	1.01156	1.03051	0.959303	2.0507	1.92646	2.11343	1.2111	1.73024	1.73625	1.4996	1.28881	1.14461
Runx2	0.89866	0.977004	1.13896	1.10393	1.53322	1.55475	1.27351	1.46638	1.11434	1.47254	1.0956	1.44006
Figure 7e
	0 ng/mL			1 ng/mL			10 ng/mL			100 ng/mL
ALP	1.08729	1.02287	0.89916	0.700043	0.659412	0.580038	0.610435	0.408552	0.472828	0.618966	0.572495	0.624984
COL1A1	1.2132	0.873592	0.943541	0.972893	0.986623	0.890776	1.62153	1.55463	1.34825	1.28522	1.43916	1.5996
OPN	0.849845	1.17592	1.00065	1.48211	1.89936	1.70463	2.91044	2.83429	2.26119	1.59817	1.21429	1.44258
IBSP	0.936145	1.1109	0.961572	0.908265	1.04156	1.04511	1.46291	1.10424	1.2389	1.58056	1.53497	1.67624
BGLAP	0.806555	1.09806	1.12912	1.37559	1.56262	1.73366	1.51633	2.23851	2.9055	2.6547	2.74219	2.60226
Osterix	1.21603	0.850041	0.967421	1.47656	1.75959	1.9576	2.01211	2.01467	2.37966	1.96381	1.8762	1.69106
Runx2	1.03289	1.01763	0.951391	0.965211	0.915707	0.946173	0.930435	0.781326	0.785768	1.09055	1.11341	1.04486
Figure 7g
	0.1x Mg			10x Mg			20x Mg
Day 3	4.66701	8.4253	6.40829	11.6295	7.78882	9.04626	8.52545	13.8914	15.8272
Day 7	11.6295	7.11422	9.04626	18.0533	15.7294	12.7007	20.2256	19.824	15.1724

## Sheet: Figure S1
Figure S1b
Alg						Mg-alg						Old bone
20.6	17.4	20.8	22.9	22.6	21.8	21	16.7	22.8	17.5	19.6	23	18.7	17.9	20.4	24.5	21.4	22.3
Figure S1e										Bonferroni's multiple comparisons test	Mean Diff.	95.00% CI of diff.	Significant?	Summary	Adjusted P Value
	Alg				Mg-alg
7D	0.112708	0.134732	0.123119	0.132845	0.186292	0.157	0.175668	0.167338		Alginate - Mg-Alginate
14D	0.132825	0.162414	0.151226	0.146765	0.107308	0.104482	0.156386	0.14819		7D	-0.04572	-0.07624 to -0.0152	Yes	**	0.0047
										14D	0.01922	-0.0113 to 0.04974	No	ns	0.266
Figure S1e										Bonferroni's multiple comparisons test	Mean Diff.	95.00% CI of diff.	Significant?	Summary	Adjusted P Value
	Alg				Mg-alg
7D	1.56168	1.63408	1.54763	1.4559	1.24708	1.07844	1.37811	1.31519		Alginate - Mg-Alginate
14D	1.33943	1.06031	1.1514	1.28089	1.4956	1.49354	1.25103	1.23838		7D	0.2951	0.07577 to 0.5145	Yes	**	0.0097
										14D	-0.1616	-0.381 to 0.05772	No	ns	0.1674
Figure S1f
	Alg			Mg-alg
Ca	92.475	103.475	98.075	96.975	98.25	101.55
Mg	24.7135	35	29.175	24.9945	27.6	35.625

## Sheet: Figure S2
Figure S2b
	Sham			Alg					Mg-alg
7	0.7195	0.7297	0.7056	0.7261	0.7104	0.7038	0.7022	0.7019	0.7352	0.7527	0.7239	0.7058	0.707	0.7165
14	0.7957	0.6779	0.7065	0.7919	0.7928	0.7936	0.8069	0.8057	0.7011	0.6836	0.7196	0.7028	0.7231	0.7439
21	0.8241	0.7916	0.8043	0.6878	0.7043	0.6898	0.7438	0.7059	0.6793	0.6575	0.7481	0.6967	0.7259	0.7498
28	0.7724	0.7176	0.7532	0.8042	0.8342	0.8621	0.8228	0.9011	0.8713	0.8714	0.7933	0.8839	0.9143	0.9186
56	0.7174	0.7243	0.7564	0.8483	0.758	0.7252	0.8226	0.7815	0.9034	0.8859	0.8769	0.8841	0.8367	0.9112
Figure S2b
	Sham			Alg					Mg-alg
7	0.391101	0.402525	0.553285	0.432346	0.634717	0.864036	0.396955	0.372482	0.318259	0.804856	0.573643	0.694967	0.742577	0.814396
14	0.27857	0.311207	0.30456	0.285642	0.258422	0.270333	0.368895	0.233757	0.221051	0.328247	0.213531	0.447259	0.222834	0.227971
21	0.455173	0.555205	0.40664	0.435626	0.213565	0.257738	0.230779	0.220139	0.284342	0.397462	0.234526	0.325023	0.271111	0.202252
28	0.396288	0.442758	0.410655	0.277631	0.240475	0.382071	0.394008	0.379241	0.198988	0.229401	0.214545	0.273876	0.293223	0.281347
56	0.300129	0.302709	0.32556	0.272268	0.482377	0.420206	0.270716		0.227671	0.199942		0.135409	0.224304	0.184655

## Sheet: Figure S3
Figure S3b
	Alg-D7				Mg-alg-D7
7	0.7229	0.727	0.7536	0.7633	0.7244	0.7254	0.7081
14	0.7349	0.7506	0.743108	0.778119	0.7178	0.7462	0.789
21	0.706	0.7921	0.728491	0.792761	0.6913	0.7679	0.70256
28	0.6967	0.7214	0.745409	0.712857	0.7212	0.7708	0.8018
56	0.7759	0.7738	0.8422		0.7676	0.8611	0.804
Figure S3b
	Alg-D7				Mg-alg-D7
7	0.573433	0.408518	0.620605	0.502159	0.451939	0.601576	0.491523
14	0.1513	0.142239	0.30042	0.204831	0.171298	0.161397	0.156228
21	0.294841	0.259555	0.272584	0.322548	0.399921	0.199269	0.206051
28	0.402367	0.213129	0.243129	0.385526	0.278752	0.200234	0.375671
56	0.286702	0.575175	0.53346	0.4453	0.356141	0.217249	0.264845
Figure S3f										Bonferroni's multiple comparisons test	Mean Diff.	95.00% CI of diff.	Significant?	Summary	Adjusted P Value
	Alg D0&7					Mg-alg D0&7
7	0.7368	0.7428	0.7703	0.7728	0.7698	0.7411	0.7258	0.6917		Alg 0&7D - Mg-Alg 0&7D
14	0.7734	0.7063	0.7079	0.763114	0.778119	0.7705	0.7474	0.6757		7	0.03897	-0.01669 to 0.09462	No	ns	0.3145
21	0.755	0.7296	0.751	0.777929	0.80512	0.7463	0.7315	0.7299		14	0.01457	-0.04109 to 0.07022	No	ns	>0.9999
28	0.7838		0.8147	0.810353	0.842905	0.7756	0.7475	0.7609		21	0.02783	-0.02782 to 0.08348	No	ns	0.8862
56	0.8237			0.84035	0.845	0.7923	0.7338	0.7867		28	0.05161	-0.006598 to 0.1098	No	ns	0.1037
										56	0.06542	0.003194 to 0.1276	Yes	*	0.0355
Figure S3f
	Alg D0&7					Mg-alg D0&7
7	0.369342	0.366908	0.497936	0.524447	0.416518	0.311895	0.490541	0.727818
14	0.17098	0.272766	0.206558	0.264314	0.23856	0.184897	0.26824	0.299566
21	0.255737	0.312972	0.190463	0.394239	0.266815	0.348663	0.603996	0.214192
28	0.200697		0.169325	0.462244	0.383502	0.250147	0.331492	0.187832
56	0.225561		0.274305	0.49937	0.40177	0.22682	0.34506	0.246714

[truncated: 3 more sheets: Figure S5, Figure S6, Figure S7]
